# Supplementary material for: Endometrial Cells Acutely Exposed to Phthalates In Vitro Do Not Phenocopy Endometriosis
Source: Int J Mol Sci. 2022 Sep 20;23(19):11041. doi: 10.3390/ijms231911041 (PMC9569573; doi:10.3390/ijms231911041)
Supplement: Supplementary file 1 [file ijms-23-11041-s001.zip]

Archive with 1 entries (1 files):
- ijms-1918877-supplementary.pdf
